# Supplementary material for: Year-Long Metagenomic Study of River Microbiomes Across Land Use and Water Quality
Source: Front Microbiol. 2015 Dec 16;6:1405. doi: 10.3389/fmicb.2015.01405 (PMC4681185; doi:10.3389/fmicb.2015.01405)
Supplement: TABLE S1 — | Differentially abundant gene functional groups between samples with higher and lower water quality in the agricultural watershed. [file Table_1.CSV]

Feature	FoldChange	wilcox.p.value	BH.q.value
Malonate.decarboxylase	4.634859836	5.00E-05	0.004450402
Nitrosative.stress	3.693890693	2.48E-05	0.004450402
Denitrification	3.53655785	0.000399269	0.006528236
Phage.capsid.proteins	3.532971085	3.29E-05	0.004450402
Na.translocating.NADH.quinone.oxidoreductase.and.rnf.like.group.of.electron.transport.complexes	2.903280191	0.000573163	0.007410184
Lysine.degradation	2.790761259	0.002001908	0.011503026
Pyruvate.ferredoxin.oxidoreductase	2.750096858	0.000214327	0.006528236
Bacterial.hemoglobins	2.668005094	0.002481607	0.012476969
D.galactarate.D.glucarate.and.D.glycerate.catabolism	2.633367646	0.000450845	0.006528236
D.galactonate.catabolism	2.624280369	0.001026828	0.00978189
Pyrimidine.utilization	2.578273525	0.000399269	0.006528236
RNA.3.terminal.phosphate.cyclase	2.453337292	0.000275695	0.006528236
Coenzyme.PQQ.synthesis	2.449895194	0.007550891	0.023362585
Bacterial.Chemotaxis	2.365863527	0.005638771	0.018900326
Arginine.and.Ornithine.Degradation	2.127671521	0.000815602	0.009748299
Trehalose.Uptake.and.Utilization	2.075205543	8.61E-05	0.004450402
Terminal.cytochrome.O.ubiquinol.oxidase	2.074688563	0.002001908	0.011503026
Ethanolamine.utilization	2.059549212	0.00064531	0.008055248
Taurine.Utilization	2.059233621	0.002758986	0.012970816
Siderophore.Pyoverdine	2.042266021	0.00913008	0.027090894
YeiH	2.007864063	0.000450845	0.006528236
Type.4.conjugative.transfer.system.IncI1.type	1.999657471	5.00E-05	0.004450402
Lipid.A.modifications	1.991615091	0.000353247	0.006528236
Pyrroloquinoline.Quinone.biosynthesis	1.963088311	0.004174831	0.016077542
DNA.binding.regulatory.proteins.strays	1.942860106	0.000188696	0.006528236
Glutamate.dehydrogenases	1.93242707	0.042582798	0.083777026
Universal.stress.protein.family	1.913297811	7.53E-05	0.004450402
Nitrate.and.nitrite.ammonification	1.907755391	0.000275695	0.006528236
SigmaB.stress.responce.regulation	1.902622862	0.033641722	0.069990249
Glutathione.dependent.pathway.of.formaldehyde.detoxification	1.899224141	0.004174831	0.016077542
Two.component.regulatory.systems.in.Campylobacter	1.852318438	0.00461923	0.017238778
LMPTP.YfkJ.cluster	1.841259437	7.53E-05	0.004450402
Cyanate.hydrolysis	1.821047449	0.002001908	0.011503026
Multidrug.efflux.pump.in.Campylobacter.jejuni.CmeABC.operon.	1.811818601	0.002481607	0.012476969
Cobalamin.synthesis	1.778203911	9.84E-05	0.004450402
Selenocysteine.metabolism	1.767767785	0.000399269	0.006528236
Transport.of.Nickel.and.Cobalt	1.767007808	0.033641722	0.069990249
D.gluconate.and.ketogluconates.metabolism	1.753060503	0.0144367	0.038711743
Choline.and.Betaine.Uptake.and.Betaine.Biosynthesis	1.741491659	0.005638771	0.018900326
Beta.Glucoside.Metabolism	1.74130009	0.000508587	0.006818828
Lactose.utilization	1.730402315	0.000915586	0.009748299
Alkanesulfonates.Utilization	1.727893274	0.003400388	0.014148741
Coenzyme.B12.biosynthesis	1.707795832	0.000214327	0.006528236
Lactate.utilization	1.687716021	0.003400388	0.014148741
Cinnamic.Acid.Degradation	1.682797436	0.003400388	0.014148741
L.Arabinose.utilization	1.672820005	0.000450845	0.006528236
Hydrogenases	1.672184725	0.000399269	0.006528236
ABC.transporter.alkylphosphonate.TC.3.A.1.9.1.	1.662627322	0.0144367	0.038711743
Type.III.secretion.system.orphans	1.653632988	0.002481607	0.012476969
Anaerobic.respiratory.reductases	1.646640445	0.006221136	0.019754834
DNA.topoisomerases.Type.I.ATP.independent	1.641970023	0.000915586	0.009748299
D.ribose.utilization	1.638934661	0.000915586	0.009748299
Hemin.transport.system	1.603998929	0.001287745	0.010594628
Flagellar.motility	1.603272332	0.010025238	0.029033088
Aromatic.amino.acid.interconversions.with.aryl.acids	1.590822112	0.004174831	0.016077542
Sialic.Acid.Metabolism	1.580870897	0.001795439	0.011503026
Multidrug.Resistance.Tripartite.Systems.Found.in.Gram.Negative.Bacteria	1.579016495	0.002481607	0.012476969
Murein.hydrolase.regulation.and.cell.death	1.572540109	0.001608709	0.011503026
Heme.hemin.uptake.and.utilization.systems.in.GramPositives	1.568721756	0.00830697	0.024852257
Histidine.Degradation	1.563629996	0.012053176	0.033823641
Homogentisate.pathway.of.aromatic.compound.degradation	1.554872567	0.006221136	0.019754834
Methanogenesis	1.553553757	0.002758986	0.012970816
CRISPRs	1.550496506	0.013197432	0.036749774
Benzoate.degradation	1.545571159	0.000399269	0.006528236
Alginate.metabolism	1.51454647	0.017226578	0.04360854
Glycerol.and.Glycerol.3.phosphate.Uptake.and.Utilization	1.510507679	0.001440005	0.011332213
Transport.of.Iron	1.505540512	0.001026828	0.00978189
Fructooligosaccharides.FOS.and.Raffinose.Utilization	1.504036314	0.039401784	0.079684054
Ribitol.Xylitol.Arabitol.Mannitol.and.Sorbitol.utilization	1.501369992	0.010025238	0.029033088
Protocatechuate.branch.of.beta.ketoadipate.pathway	1.48358253	0.002229965	0.011871284
Rhamnose.containing.glycans	1.479012459	0.018791131	0.045653621
Glycine.cleavage.system	1.473598212	0.007550891	0.023362585
ABC.transporter.dipeptide.TC.3.A.1.5.2.	1.472885177	0.020478587	0.049094361
Plastoquinone.Biosynthesis	1.472785846	0.002758986	0.012970816
Alkanesulfonate.assimilation	1.471858946	0.031042539	0.06688928
Orphan.regulatory.proteins	1.468590423	0.003064416	0.014042009
Proline.4.hydroxyproline.uptake.and.utilization	1.4594516	0.005638771	0.018900326
NiFe.hydrogenase.maturation	1.456253043	0.003769572	0.015506649
Urea.decomposition	1.455937921	0.015777477	0.040221456
Rrf2.family.transcriptional.regulators	1.452786771	0.002001908	0.011503026
DNA.repair.bacterial.MutL.MutS.system	1.450043675	0.003400388	0.014148741
Glutamine.Glutamate.Aspartate.and.Asparagine.Biosynthesis	1.448644294	0.01099774	0.031347888
Terminal.cytochrome.oxidases	1.448636888	0.001440005	0.011332213
Galactosylceramide.and.Sulfatide.metabolism	1.44633589	0.039401784	0.079684054
Catechol.branch.of.beta.ketoadipate.pathway	1.445740839	0.001608709	0.011503026
Membrane.bound.Ni.Fe.hydrogenase	1.444893595	0.004174831	0.016077542
Threonine.degradation	1.439115524	0.045978336	0.08900619
Mannitol.Utilization	1.438969115	0.000399269	0.006528236
Glutathione.Non.redox.reactions	1.435437711	0.015777477	0.040221456
Polyhydroxybutyrate.metabolism	1.433347546	0.00461923	0.017238778
Iron.acquisition.in.Vibrio	1.430712246	0.002229965	0.011871284
Multidrug.Resistance.Efflux.Pumps	1.424675363	0.002001908	0.011503026
Polyamine.Metabolism	1.409180418	0.001287745	0.010594628
Cysteine.Biosynthesis	1.40564012	0.001795439	0.011503026
Methionine.Degradation	1.397388729	0.000275695	0.006528236
Polysaccharide.deacetylases	1.396870067	0.015777477	0.040221456
Peptidyl.prolyl.cis.trans.isomerase	1.388722048	0.0144367	0.038711743
HMG.CoA.Synthesis	1.381244605	0.005106045	0.017945518
ATP.dependent.RNA.helicases.bacterial	1.376005752	0.001026828	0.00978189
Ubiquinone.Biosynthesis	1.374420808	0.004174831	0.016077542
Thioredoxin.disulfide.reductase	1.372993708	0.001795439	0.011503026
Campylobacter.Iron.Metabolism	1.368809915	0.001795439	0.011503026
Deoxyribose.and.Deoxynucleoside.Catabolism	1.366694411	0.003400388	0.014148741
Biogenesis.of.cbb3.type.cytochrome.c.oxidases	1.360897473	0.018791131	0.045653621
Protein.secretion.by.ABC.type.exporters	1.359189782	0.028617637	0.063168198
Soluble.cytochromes.and.functionally.related.electron.carriers	1.358454002	0.002001908	0.011503026
mycolic.acid.synthesis	1.351981149	0.002758986	0.012970816
Thiamin.biosynthesis	1.351667683	0.002229965	0.011871284
Purine.Utilization	1.350288632	0.002001908	0.011503026
Methylglyoxal.Metabolism	1.347016596	0.006221136	0.019754834
Putative.TldE.TldD.proteolytic.complex	1.346834663	0.000915586	0.009748299
Potassium.homeostasis	1.345900872	0.003400388	0.014148741
DNA.repair.bacterial.DinG.and.relatives	1.343942752	0.002229965	0.011871284
Restriction.Modification.System	1.340951235	0.002229965	0.011871284
Methionine.Biosynthesis	1.34091284	0.005106045	0.017945518
Nudix.proteins.nucleoside.triphosphate.hydrolases.	1.340106843	0.001608709	0.011503026
Inteins	1.339082371	0.01099774	0.031347888
Alanine.biosynthesis	1.330899733	0.033641722	0.069990249
Trehalose.Biosynthesis	1.329177534	0.015777477	0.040221456
Alkylphosphonate.utilization	1.328136356	0.015777477	0.040221456
Propionate.CoA.to.Succinate.Module	1.326450915	0.045978336	0.08900619
Ton.and.Tol.transport.systems	1.325463889	0.005106045	0.017945518
Cobalt.zinc.cadmium.resistance	1.321606946	0.00830697	0.024852257
Predicted.carbohydrate.hydrolases	1.317815969	0.049599114	0.094499364
Methylcitrate.cycle	1.315633043	0.024253607	0.05592233
Glutathione.regulated.potassium.efflux.system.and.associated.functions	1.312914768	0.003064416	0.014042009
ZZ.gjo.need.homes	1.311317333	0.002001908	0.011503026
Photorespiration.oxidative.C2.cycle.	1.296732027	0.001026828	0.00978189
Chitin.and.N.acetylglucosamine.utilization	1.296618984	0.026357672	0.059263835
Cyanophycin.Metabolism	1.29576037	0.00830697	0.024852257
D.Galacturonate.and.D.Glucuronate.Utilization	1.291823696	0.022296716	0.052754321
L.rhamnose.utilization	1.288076583	0.005638771	0.018900326
Arsenic.resistance	1.277375391	0.005106045	0.017945518
Acetyl.CoA.fermentation.to.Butyrate	1.277302579	0.0144367	0.038711743
NAD.regulation	1.260289732	0.001795439	0.011503026
Biphenyl.Degradation	1.259737444	0.033641722	0.069990249
Triacylglycerol.metabolism	1.257558007	0.036424827	0.074919246
Pterin.biosynthesis	1.254633427	0.00461923	0.017238778
Redox.dependent.regulation.of.nucleus.processes	1.252935601	0.020478587	0.049094361
Xylose.utilization	1.250853822	0.042582798	0.083777026
Oxidative.stress	1.249060101	0.003400388	0.014148741
KDO2.Lipid.A.biosynthesis	1.247657859	0.006221136	0.019754834
Transcription.initiation.bacterial.sigma.factors	1.245542598	0.033641722	0.069990249
Flagellum	1.238261506	0.003400388	0.014148741
Queuosine.Archaeosine.Biosynthesis	1.236990897	0.001150468	0.009915939
Salicylate.and.gentisate.catabolism	1.235958956	0.036424827	0.074919246
Valine.degradation	1.225550734	0.005106045	0.017945518
Beta.lactamase	1.225488472	0.00830697	0.024852257
Isoleucine.degradation	1.224471707	0.028617637	0.063168198
Molybdenum.cofactor.biosynthesis	1.217223627	0.005638771	0.018900326
DNA.replication.archaeal	1.209619201	0.000508587	0.006818828
Flagellum.in.Campylobacter	1.2053851	0.039401784	0.079684054
Glutathione.Redox.cycle	1.205298222	0.004174831	0.016077542
tRNA.aminoacylation.Glu.and.Gln	1.20487885	0.006221136	0.019754834
ABC.transporter.branched.chain.amino.acid.TC.3.A.1.4.1.	1.20327018	0.024253607	0.05592233
n.Phenylalkanoic.acid.degradation	1.202365437	0.031042539	0.06688928
Pyruvate.metabolism.I.anaplerotic.reactions.PEP	1.189137863	0.005106045	0.017945518
Transport.of.Zinc	1.184271458	0.015777477	0.040221456
Streptococcal.Mga.Regulon	1.183242159	0.002001908	0.011503026
Biotin.biosynthesis	1.182792877	0.006857104	0.02158497
Copper.homeostasis	1.178933155	0.031042539	0.06688928
Terminal.cytochrome.d.ubiquinol.oxidases	1.175556493	0.042582798	0.083777026
DNA.repair.bacterial.RecFOR.pathway	1.172694583	0.001150468	0.009915939
Glycogen.metabolism	1.1707144	0.018791131	0.045653621
Ribosome.biogenesis.bacterial	1.16877393	0.002758986	0.012970816
Ribonucleotide.reduction	1.167815186	0.001150468	0.009915939
DNA.Repair.Base.Excision	1.165719788	0.028617637	0.063168198
DNA.repair.bacterial	1.164909137	0.000275695	0.006528236
Lipopolysaccharide.related.cluster.in.Alphaproteobacteria	1.16299344	0.031042539	0.06688928
Protein.degradation	1.160959475	0.010025238	0.029033088
Periplasmic.disulfide.interchange	1.16021067	0.042582798	0.083777026
Proteasome.bacterial	1.156239016	0.024253607	0.05592233
Glycerolipid.and.Glycerophospholipid.Metabolism.in.Bacteria	1.14607426	0.006221136	0.019754834
Formate.hydrogenase	1.144189267	0.015777477	0.040221456
Folate.Biosynthesis	1.142779304	0.001150468	0.009915939
Fatty.Acid.Biosynthesis.FASII	1.134992437	0.026357672	0.059263835
Pyruvate.Alanine.Serine.Interconversions	1.131839728	0.045978336	0.08900619
Proteolysis.in.bacteria.ATP.dependent	1.12531051	0.024253607	0.05592233
RNA.processing.and.degradation.bacterial	1.118592515	0.018791131	0.045653621
Streptococcus.pyogenes.recombinatorial.zone	1.117725082	0.018791131	0.045653621
Group.II.intron.associated.genes	1.111887241	0.026357672	0.059263835
TCA.Cycle	1.106329553	0.026357672	0.059263835
Glycine.Biosynthesis	1.104730365	0.0144367	0.038711743
DNA.replication	1.099971538	0.022296716	0.052754321
Glycine.and.Serine.Utilization	1.099917043	0.012053176	0.033823641
Colanic.acid.biosynthesis	1.090465339	0.033641722	0.069990249
Bacterial.Cytoskeleton	1.063655491	0.049599114	0.094499364
Terminal.cytochrome.C.oxidases	1.059541925	0.042582798	0.083777026
Lipid.A.Ara4N.pathway.Polymyxin.resistance.	1.054440547	0.049599114	0.094499364
Trans.translation.by.stalled.ribosomes	0.843161911	0.018791131	0.045653621
